# Supplementary material for: Evaluation of whole-genome sequence to predict drug resistance of nine anti-tuberculosis drugs and characterize resistance genes in clinical rifampicin-resistant Mycobacterium tuberculosis isolates from Ningbo, China
Source: Front Public Health. 2022 Aug 18;10:956171. doi: 10.3389/fpubh.2022.956171 (PMC9433565; doi:10.3389/fpubh.2022.956171)
Supplement: Supplementary file 1 [file Table_1.XLSX]

## Sheet: Sheet1
sample ID	INH	RFP	SM	EMB	AM	CM	LVX	PAS	TH	main_lineage	sub_lineage	DR_type	num_dr_variants	num_other_variants	rifampicin	isoniazid	pyrazinamide	ethambutol	streptomycin	fluoroquinolones	moxifloxacin	ofloxacin	levofloxacin	ciprofloxacin	aminoglycosides	amikacin	kanamycin	capreomycin	ethionamide	para-aminosalicylic_acid	cycloserine	linezolid	bedaquiline	clofazimine	delamanid
4777	R	R	R	R	S	S	S	S	S	lineage2	lineage2.2.1	MDR	6	18	rpoB_p.Ser450Leu	katG_p.Ser315Thr	pncA_c.391_392insGG	embB_p.Met306Val	rpsL_p.Lys43Arg	-	-	-	-	-	-	-	-	-	-	thyX_c.-16C>T	-	-	-	-	-
2497	R	R	R	R	S	S	R	S	R	lineage2	lineage2.2.1	Pre-XDR	8	19	rpoB_p.Ser450Leu	fabG1_c.-8T>C, katG_p.Ser315Thr	pncA_p.Val139Leu	embB_p.Met306Val	rpsL_p.Lys43Arg	gyrA_p.Asp94Gly	gyrA_p.Asp94Gly	gyrA_p.Asp94Gly	gyrA_p.Asp94Gly	gyrA_p.Asp94Gly	-	-	-	-	ethA_c.11_12insA, fabG1_c.-8T>C	-	-	-	-	-	-
1716	R	R	R	S	S	S	R	R	S	lineage2	lineage2.2.2	Pre-XDR	10	17	rpoB_p.Asp435Ala, rpoB_p.Leu452Pro	katG_p.Ser315Thr	pncA_Chromosome:g.2287668_2288742del	embB_p.Met306Ile	rpsL_p.Lys43Arg	gyrA_p.Asp94Gly	gyrA_p.Asp94Gly	gyrA_p.Asp94Gly	gyrA_p.Asp94Gly	gyrA_p.Asp94Gly	-	-	eis_c.-12C>T	-	-	thyA_p.Thr22Ala, thyX_c.-16C>T	-	-	-	-	-
1281	R	R	R	S	S	S	R	S	R	lineage2	lineage2.2.1	Pre-XDR	8	18	rpoB_p.Ile480Val, rpoB_p.Ser450Leu	fabG1_c.-15C>T, inhA_p.Ile21Val	pncA_c.-11A>G	-	rpsL_p.Lys43Arg	gyrA_p.Ala90Val, gyrA_p.Asp94Gly	gyrA_p.Ala90Val, gyrA_p.Asp94Gly	gyrA_p.Ala90Val, gyrA_p.Asp94Gly	gyrA_p.Ala90Val, gyrA_p.Asp94Gly	gyrA_p.Ala90Val, gyrA_p.Asp94Gly	-	-	-	-	fabG1_c.-15C>T	-	-	-	-	-	-
2640	R	R	R	S	S	S	R	S	S	lineage2	lineage2.2.1	Pre-XDR	6	19	rpoB_p.Ser450Leu	fabG1_c.-8T>C, katG_p.Ser315Thr	-	embB_p.Gly406Asp	rpsL_p.Lys43Arg	gyrA_p.Ala90Val	gyrA_p.Ala90Val	gyrA_p.Ala90Val	gyrA_p.Ala90Val	gyrA_p.Ala90Val	-	-	-	-	fabG1_c.-8T>C	-	-	-	-	-	-
3315	S	R	S	S	S	S	S	S	S	lineage2	lineage2.2.1.1	RR-TB	1	24	rpoB_p.His445Asp	-	-	-	-	-	-	-	-	-	-	-	-	-	-	-	-	-	-	-	-
140	S	R	S	S	S	S	S	S	S	lineage2	lineage2.2.1	Pre-MDR	1	16	rpoB_p.Ser450Leu	-	-	-	-	-	-	-	-	-	-	-	-	-	-	-	-	-	-	-	-
1893	R	R	R	R	R	S	R	S	R	lineage2	lineage2.2.1	XDR	9	16	rpoB_p.Ser450Leu	fabG1_c.-8T>C, katG_p.Ser315Thr	pncA_p.Val139Leu	embB_p.Met306Val	rpsL_p.Lys43Arg	gyrA_p.Asp94Gly	gyrA_p.Asp94Gly	gyrA_p.Asp94Gly	gyrA_p.Asp94Gly	gyrA_p.Asp94Gly	rrs_r.1401a>g	rrs_r.1401a>g	rrs_r.1401a>g	rrs_r.1401a>g	ethA_c.11_12insA, fabG1_c.-8T>C	-	-	-	-	-	-
712	R	R	S	R	S	S	R	S	S	lineage2	lineage2.2.1	Pre-XDR	6	21	rpoB_p.Asp435Gly	katG_p.Ser315Thr	pncA_c.391_392insGG	embB_p.Asp328Gly, embB_p.Gly406Asp	-	gyrA_p.Ala90Val	gyrA_p.Ala90Val	gyrA_p.Ala90Val	gyrA_p.Ala90Val	gyrA_p.Ala90Val	-	-	-	-	-	-	-	-	-	-	-
143	R	R	R	S	R	R	R	R	R	lineage2	lineage2.2.1	XDR	12	20	rpoB_p.Ser450Leu	katG_p.Trp198*	pncA_Chromosome:g.2285354_2288883del	embB_p.Met306Val	rrs_r.514a>c	gyrA_p.Ala90Val, gyrA_p.Ser91Pro	gyrA_p.Ala90Val, gyrA_p.Ser91Pro	gyrA_p.Ala90Val, gyrA_p.Ser91Pro	gyrA_p.Ala90Val, gyrA_p.Ser91Pro	gyrA_p.Ala90Val, gyrA_p.Ser91Pro	rrs_r.1401a>g	rrs_r.1401a>g	rrs_r.1401a>g	rrs_r.1401a>g	ethA_c.1112_1113insG	thyA_Chromosome:g.3071691_3078552del, thyX_c.-16C>T	ald_c.460_460del	-	-	-	-
1591	R	R	R	R	R	R	R	S	R	lineage2	lineage2.2.1	XDR	9	16	rpoB_p.Ser450Leu	fabG1_c.-8T>C, katG_p.Ser315Thr	pncA_p.Val139Leu	embB_p.Met306Val	rpsL_p.Lys43Arg	gyrA_p.Asp94Gly	gyrA_p.Asp94Gly	gyrA_p.Asp94Gly	gyrA_p.Asp94Gly	gyrA_p.Asp94Gly	rrs_r.1401a>g	rrs_r.1401a>g	rrs_r.1401a>g	rrs_r.1401a>g	ethA_c.11_12insA, fabG1_c.-8T>C	-	-	-	-	-	-
748	R	R	S	R	S	S	R	R	R	lineage2	lineage2.2.1	Pre-XDR	7	22	rpoB_p.Ser450Leu	ahpC_c.-52C>T	pncA_p.Asp12Ala	embA_c.-12C>T, embB_p.Met306Val	-	gyrA_p.Asp94Gly	gyrA_p.Asp94Gly	gyrA_p.Asp94Gly	gyrA_p.Asp94Gly	gyrA_p.Asp94Gly	-	-	-	-	ethA_Chromosome:g.4324955_4329498del	-	-	-	-	-	-
1627	R	R	R	S	S	S	S	S	S	lineage2	lineage2.2.1	MDR	3	17	rpoB_p.Ser450Leu	fabG1_c.-15C>T	-	-	rpsL_p.Lys88Arg	-	-	-	-	-	-	-	-	-	fabG1_c.-15C>T	-	-	-	-	-	-
553	R	R	R	S	S	S	S	S	S	lineage4	lineage4.2.2	MDR	4	10	rpoB_p.Ser450Leu	katG_p.Ser315Thr	-	embB_p.Asp354Ala	gid_c.102_102del	-	-	-	-	-	-	-	-	-	-	-	-	-	-	-	-
3750	R	R	S	R	S	S	R	S	S	lineage4	lineage4.4.2	Pre-XDR	4	20	rpoB_p.Ser450Leu	katG_p.Ala172Thr	-	embB_p.Asp328Tyr	-	gyrA_p.Asp94Ala	gyrA_p.Asp94Ala	gyrA_p.Asp94Ala	gyrA_p.Asp94Ala	gyrA_p.Asp94Ala	-	-	-	-	-	-	-	-	-	-	-
1102	R	R	R	S	S	S	S	R	S	lineage2	lineage2.2.1.1	MDR	5	23	rpoB_p.Leu452Pro	katG_p.Ser315Thr	pncA_p.Met175Arg	-	rpsL_p.Lys43Arg	-	-	-	-	-	-	-	-	-	-	folC_p.Ser150Gly	-	-	-	-	-
2415	R	R	S	S	S	S	S	S	S	lineage2	lineage2.2.1	Pre-MDR	1	18	rpoB_p.Ser450Leu	-	-	-	-	-	-	-	-	-	-	-	-	-	-	-	-	-	-	-	-
4243	R	R	S	R	S	S	S	S	S	lineage2	lineage2.2.1	MDR	5	21	rpoB_p.Asp435Val	ahpC_c.-57C>T, katG_p.Trp91Arg	pncA_p.Thr114Pro	embB_p.Met306Ile	-	-	-	-	-	-	-	-	-	-	-	-	-	-	-	-	-
4251	S	R	S	S	S	S	S	S	R	lineage2	lineage2.2.1	RR-TB	2	19	rpoB_p.His445Tyr	-	-	-	-	-	-	-	-	-	-	-	-	-	ethA_c.754_755dupGC	-	-	-	-	-	-
2447	S	R	S	S	S	S	S	S	S	lineage2	lineage2.2.1	MDR	3	17	rpoB_p.Ser450Leu	katG_p.Ser315Gly	-	-	-	-	-	-	-	-	-	-	-	-	ethA_c.403_424del	-	-	-	-	-	-
3917	R	R	R	R	R	S	R	S	R	lineage2	lineage2.2.1	XDR	9	20	rpoB_p.Ser450Leu	fabG1_c.-8T>C, katG_p.Ser315Thr	pncA_p.Val139Leu	embB_p.Met306Val	rpsL_p.Lys43Arg	gyrA_p.Asp94Gly	gyrA_p.Asp94Gly	gyrA_p.Asp94Gly	gyrA_p.Asp94Gly	gyrA_p.Asp94Gly	rrs_n.1401A>G	rrs_n.1401A>G	rrs_n.1401A>G	rrs_n.1401A>G	ethA_c.11dupA, fabG1_c.-8T>C	-	-	-	-	-	-
4413	R	R	S	S	S	S	R	S	S	lineage2	lineage2.2.1	Pre-XDR	5	18	rpoB_p.Ser450Leu	ahpC_c.-81C>T, katG_Chromosome:g.2129215_2161233del	-	embB_p.Met306Ile	-	gyrA_p.Ala90Val	gyrA_p.Ala90Val	gyrA_p.Ala90Val	gyrA_p.Ala90Val	gyrA_p.Ala90Val	-	-	-	-	-	-	-	-	-	-	-
1638	R	R	R	S	R	R	S	R	S	lineage2	lineage2.2.1	Pre-XDR	3	16	rpoB_p.Ser450Leu	katG_p.Ser315Thr	-	-	rpsL_p.Lys43Arg	-	-	-	-	-	-	-	-	-	-	-	-	-	-	-	-
999	R	R	R	S	S	S	R	S	R	lineage2	lineage2.2.1	Pre-XDR	8	16	rpoB_p.Ser450Leu	fabG1_c.-8T>C, katG_p.Ser315Thr	pncA_p.Val139Leu	embB_p.Met306Val	rpsL_p.Lys43Arg	gyrA_p.Asp94Gly	gyrA_p.Asp94Gly	gyrA_p.Asp94Gly	gyrA_p.Asp94Gly	gyrA_p.Asp94Gly	-	-	-	-	ethA_c.11_12insA, fabG1_c.-8T>C	-	-	-	-	-	-
3245	R	R	R	R	S	S	S	R	S	lineage4	lineage4.4.2	MDR	6	18	rpoB_p.His445Asn, rpoB_p.Leu430Pro	katG_p.Ser315Thr	pncA_p.His51Pro	embB_p.Met306Ile	-	-	-	-	-	-	-	-	-	-	-	folC_p.Glu153Ala	-	-	-	-	-
1477	R	R	R	S	S	S	S	R	S	lineage2	lineage2.2.2	Pre-XDR	9	16	rpoB_p.Asp435Ala, rpoB_p.Leu452Pro	katG_p.Ser315Thr	pncA_p.Ser104Arg	embB_p.Met306Ile	rpsL_p.Lys43Arg	-	-	-	-	-	-	-	eis_c.-12C>T	-	-	thyA_p.Thr22Ala, thyX_c.-16C>T	-	-	-	-	-
1819	S	R	S	S	S	S	S	S	S	lineage2	lineage2.2.1	Pre-MDR	1	19	rpoB_p.Ser450Leu	-	-	-	-	-	-	-	-	-	-	-	-	-	-	-	-	-	-	-	-
4707	S	R	R	S	S	S	R	S	S	lineage2	lineage2.2.1	Pre-MDR	3	16	rpoB_p.Asp435Val	-	-	-	rrs_r.514a>c	gyrA_p.Ala90Val	gyrA_p.Ala90Val	gyrA_p.Ala90Val	gyrA_p.Ala90Val	gyrA_p.Ala90Val	-	-	-	-	-	-	-	-	-	-	-
4506	S	R	S	S	S	S	S	S	S	lineage2	lineage2.2.1	Pre-MDR	1	17	rpoB_p.Ser450Leu	-	-	-	-	-	-	-	-	-	-	-	-	-	-	-	-	-	-	-	-
1201	R	R	S	R	R	S	R	R	S	lineage2	lineage2.2.1	XDR	6	21	rpoB_p.Ser450Leu	-	pncA_p.Leu85Arg	embA_c.-12C>T, embB_p.His1002Arg	-	gyrA_p.Asp94Gly	gyrA_p.Asp94Gly	gyrA_p.Asp94Gly	gyrA_p.Asp94Gly	gyrA_p.Asp94Gly	-	-	-	-	-	-	alr_p.Leu113Arg	-	-	-	-
1097	R	R	R	R	S	S	R	S	R	lineage2	lineage2.2.1	Pre-XDR	7	21	rpoB_p.Ser450Leu	katG_p.Ser315Thr	pncA_c.167_168insGA	embB_p.Met306Val	rpsL_p.Lys43Arg	gyrA_p.Asp94Gly	gyrA_p.Asp94Gly	gyrA_p.Asp94Gly	gyrA_p.Asp94Gly	gyrA_p.Asp94Gly	-	-	-	-	ethA_c.140_140del	-	-	-	-	-	-
1038	R	R	R	S	S	S	S	S	S	lineage2	lineage2.2.1.2	MDR	4	19	rpoB_p.Ser450Leu	katG_p.Ser315Thr	-	embB_p.Met306Val	rpsL_p.Lys43Arg	-	-	-	-	-	-	-	-	-	-	-	-	-	-	-	-
3046	R	R	R	R	S	S	R	S	S	lineage2	lineage2.2.1	Pre-XDR	6	20	rpoB_p.Ser450Leu	katG_p.Ser315Thr	pncA_c.369_369del	embB_p.Met306Ile	rpsL_p.Lys88Arg	gyrA_p.Asp94Tyr	gyrA_p.Asp94Tyr	gyrA_p.Asp94Tyr	gyrA_p.Asp94Tyr	gyrA_p.Asp94Tyr	-	-	-	-	-	-	-	-	-	-	-
2811	R	R	R	R	S	S	S	S	S	lineage2	lineage2.2.1	MDR	5	18	rpoB_p.Ser450Leu	katG_p.Ser315Thr	pncA_c.-791_*870del	embB_p.Met306Val	rpsL_p.Lys43Arg	-	-	-	-	-	-	-	-	-	-	-	-	-	-	-	-
4788	R	R	R	S	R	R	R	S	R	lineage2	lineage2.2.1	XDR	9	16	rpoB_p.Ser450Leu	fabG1_c.-8T>C, katG_p.Ser315Thr	pncA_p.Val139Leu	embB_p.Met306Val	rpsL_p.Lys43Arg	gyrA_p.Asp94Gly	gyrA_p.Asp94Gly	gyrA_p.Asp94Gly	gyrA_p.Asp94Gly	gyrA_p.Asp94Gly	rrs_r.1401a>g	rrs_r.1401a>g	rrs_r.1401a>g	rrs_r.1401a>g	ethA_c.13_14insC, fabG1_c.-8T>C	-	-	-	-	-	-
791	R	R	R	S	S	S	S	S	S	lineage2	lineage2.2.1	MDR	4	22	rpoB_p.Ser450Leu	katG_p.Ser315Thr	-	embB_p.Met306Val	rpsL_p.Lys43Arg	-	-	-	-	-	-	-	-	-	-	-	-	-	-	-	-
4035	R	R	R	S	S	S	S	S	S	lineage2	lineage2.2.2	MDR	3	21	rpoB_p.Ser450Leu	katG_p.Ser315Thr	-	-	rpsL_p.Lys43Arg	-	-	-	-	-	-	-	-	-	-	-	-	-	-	-	-
180	R	R	R	R	S	S	S	S	S	lineage2	lineage2.1	Pre-XDR	6	22	rpoB_p.Ser450Leu	katG_p.Ser315Thr	pncA_c.525_526insG	embB_p.Met306Val	rpsL_p.Lys43Arg	gyrA_p.Asp94Ala	gyrA_p.Asp94Ala	gyrA_p.Asp94Ala	gyrA_p.Asp94Ala	gyrA_p.Asp94Ala	-	-	-	-	-	-	-	-	-	-	-
463	R	R	S	S	S	S	S	S	S	lineage2	lineage2.2.1	MDR	4	25	rpoB_p.His445Tyr	katG_p.Ser315Asn	pncA_p.Asp12Ala	embB_p.His1002Arg	-	-	-	-	-	-	-	-	-	-	-	-	-	-	-	-	-
1765	R	R	R	R	S	S	R	S	R	lineage2	lineage2.2.1	Pre-XDR	8	16	rpoB_p.Ser450Leu	fabG1_c.-8T>C, katG_p.Ser315Thr	pncA_p.Val139Leu	embB_p.Met306Val	rpsL_p.Lys43Arg	gyrA_p.Asp94Gly	gyrA_p.Asp94Gly	gyrA_p.Asp94Gly	gyrA_p.Asp94Gly	gyrA_p.Asp94Gly	-	-	-	-	ethA_c.11_12insA, fabG1_c.-8T>C	-	-	-	-	-	-
2212	R	R	R	S	S	S	S	S	S	lineage2	lineage2.2.1	MDR	3	16	rpoB_p.Ser450Leu	katG_p.Ser315Thr	-	-	rpsL_p.Lys43Arg	-	-	-	-	-	-	-	-	-	-	-	-	-	-	-	-
1133	R	R	S	S	S	S	S	S	S	lineage4	lineage4.4.2	MDR	3	15	rpoB_p.His445Asp	katG_p.Ser315Thr	-	-	-	-	-	-	-	-	-	-	-	-	ethA_c.61_61del	-	-	-	-	-	-
3923	R	R	R	S	S	S	S	S	S	lineage2	lineage2.2.1	MDR	4	17	rpoB_p.Ser450Leu	katG_p.Ser315Thr	-	embB_p.Gly406Asp	rpsL_p.Lys43Arg	-	-	-	-	-	-	-	-	-	-	-	-	-	-	-	-
956	R	R	R	R	S	S	S	S	S	lineage4	lineage4.4.2	Pre-XDR	6	15	rpoB_p.Ser450Leu	katG_p.Ser315Thr	pncA_p.Asp136Tyr	embB_p.Met306Val	gid_c.351_351del	-	-	-	-	-	-	-	eis_c.-37G>T	-	-	-	-	-	-	-	-
2680	R	R	R	R	S	S	S	S	S	lineage2	lineage2.2.1	MDR	4	17	rpoB_p.Ser450Leu	katG_p.Ser315Thr	-	embB_p.Met306Val	rpsL_p.Lys43Arg	-	-	-	-	-	-	-	-	-	-	-	-	-	-	-	-
1104	R	R	R	R	R	R	R	S	R	lineage2	lineage2.2.2	XDR	8	24	rpoB_p.Ser450Leu	fabG1_c.-15C>T, katG_p.Ser315Thr	pncA_p.Val9Ala	embB_p.Met306Ile	rpsL_p.Lys43Arg	gyrA_p.Asp94Gly	gyrA_p.Asp94Gly	gyrA_p.Asp94Gly	gyrA_p.Asp94Gly	gyrA_p.Asp94Gly	rrs_r.1401a>g	rrs_r.1401a>g	rrs_r.1401a>g	rrs_r.1401a>g	fabG1_c.-15C>T	-	-	-	-	-	-
2915	R	R	R	S	S	S	R	S	R	lineage2	lineage2.2.1	Pre-XDR	8	21	rpoB_p.Ser450Leu	fabG1_c.-8T>C, katG_p.Ser315Thr	pncA_p.Val139Leu	embB_p.Met306Val	rpsL_p.Lys43Arg	gyrA_p.Asp94Gly	gyrA_p.Asp94Gly	gyrA_p.Asp94Gly	gyrA_p.Asp94Gly	gyrA_p.Asp94Gly	-	-	-	-	ethA_c.11dupA, fabG1_c.-8T>C	-	-	-	-	-	-
1267	R	R	R	S	S	S	S	R	S	lineage2	lineage2.2.1	MDR	4	17	rpoB_p.Ser450Leu	katG_p.Ser315Thr	-	-	rpsL_p.Lys43Arg	-	-	-	-	-	-	-	-	-	-	folC_p.Ile43Ser	-	-	-	-	-
2508	R	R	R	S	S	S	R	S	S	lineage2	lineage2.2.2	Pre-XDR	4	22	rpoB_p.Leu452Pro	katG_p.Ser315Thr	-	-	rpsL_p.Lys43Arg	gyrA_p.Asp94Gly	gyrA_p.Asp94Gly	gyrA_p.Asp94Gly	gyrA_p.Asp94Gly	gyrA_p.Asp94Gly	-	-	-	-	-	-	-	-	-	-	-
2143	R	R	R	S	S	S	S	R	S	lineage2	lineage2.2.1.1	MDR	4	18	rpoB_p.Leu452Pro	katG_p.Ser315Thr	-	-	rpsL_p.Lys88Arg	-	-	-	-	-	-	-	-	-	-	folC_p.Glu153Gly	-	-	-	-	-
3066	S	R	S	S	S	S	S	S	S	lineage2	lineage2.2.1.1	Pre-MDR	1	20	rpoB_p.Leu452Pro	-	-	-	-	-	-	-	-	-	-	-	-	-	-	-	-	-	-	-	-
2579	R	R	S	S	S	S	S	S	S	lineage4	lineage4.5	MDR	2	10	rpoB_p.Asp435Tyr	katG_p.Asn138Ser	-	-	-	-	-	-	-	-	-	-	-	-	-	-	-	-	-	-	-
3921	R	R	S	S	S	S	S	S	S	lineage2	lineage2.2.1	MDR	2	17	rpoB_p.Leu452Pro	katG_p.Ser315Thr	-	-	-	-	-	-	-	-	-	-	-	-	-	-	-	-	-	-	-
3210	S	R	S	S	S	S	S	S	S	lineage2	lineage2.2.1	RR-TB	2	20	rpoB_p.Gln429His, rpoB_p.His445Tyr	-	-	-	-	-	-	-	-	-	-	-	-	-	-	-	-	-	-	-	-
1043	R	R	R	S	S	S	R	S	S	lineage2	lineage2.2.1	Pre-XDR	5	18	rpoB_p.His445Asn	katG_p.Ser315Thr	-	embB_p.Met306Ile	rpsL_p.Lys43Arg	gyrB_p.Arg446Cys	gyrB_p.Arg446Cys	gyrB_p.Arg446Cys	gyrB_p.Arg446Cys	gyrB_p.Arg446Cys	-	-	-	-	-	-	-	-	-	-	-
772	R	R	R	R	S	S	S	S	R	lineage2	lineage2.2.1	MDR	5	17	rpoB_p.Leu452Pro	katG_p.Ser315Thr	pncA_p.Met175Ile	embB_p.Gln497Arg	rpsL_p.Lys43Arg	-	-	-	-	-	-	-	-	-	-	-	-	-	-	-	-
3336	S	R	S	S	S	S	S	S	S	lineage2	lineage2.2.1	RR-TB	1	19	rpoB_p.His445Asp	-	-	-	-	-	-	-	-	-	-	-	-	-	-	-	-	-	-	-	-
2197	R	R	S	S	S	S	S	S	S	lineage2	lineage2.2.1	MDR	2	19	rpoB_p.Leu452Pro	katG_p.Ser315Thr	-	-	-	-	-	-	-	-	-	-	-	-	-	-	-	-	-	-	-
2063	R	R	R	S	S	S	S	S	S	lineage2	lineage2.2.1	MDR	3	15	rpoB_p.His445Asn	katG_p.Ser315Thr	-	-	rpsL_p.Lys43Arg	-	-	-	-	-	-	-	-	-	-	-	-	-	-	-	-
